# Supplementary material for: Evaluation of a Cosmetic Formulation Containing Arginine Glutamate in Patients with Burn Scars: A Pilot Study
Source: Pharmaceutics. 2024 Sep 30;16(10):1283. doi: 10.3390/pharmaceutics16101283 (PMC11510376; doi:10.3390/pharmaceutics16101283)
Supplement: Supplementary file 1 [file pharmaceutics-16-01283-s001.zip]

Archive with 1 entries (1 files):
- pharmaceutics-3109090-supplementary.pdf
